# Supplementary material for: Effects of cadmium stress on seed germination and physiological-biochemical characteristics in okra: a comparative study of red and green varieties
Source: PeerJ. 2025 May 28;13:e19498. doi: 10.7717/peerj.19498 (PMC12126092; doi:10.7717/peerj.19498)
Supplement: Supplemental Information 1 [file peerj-13-19498-s001.zip]

Archive with 1 entries (1 files):
- RAW DATA.xlsx
